# Supplementary material for: Effectiveness of Nonfunctionalized Graphene Oxide Nanolayers as Nanomedicine against Colon, Cervical, and Breast Cancer Cells
Source: Int J Mol Sci. 2023 May 23;24(11):9141. doi: 10.3390/ijms24119141 (PMC10252622; doi:10.3390/ijms24119141)
Supplement: Supplementary file 1 [file ijms-24-09141-s001.zip]

Archive with 1 entries (1 files):
- ijms-2293656-supplementary.docx
